# Supplementary material for: Effects of Topography and PDGF on the Response of Corneal Keratocytes to Fibronectin-Coated Surfaces
Source: J Funct Biomater. 2023 Apr 13;14(4):217. doi: 10.3390/jfb14040217 (PMC10144166; doi:10.3390/jfb14040217)
Supplement: Supplementary file 1 [file jfb-14-00217-s001.zip]

Archive with 1 entries (1 files):
- jfb-2215717-supplementary.pdf
